# Supplementary material for: Risk factors for elder abuse severity: findings from the Canadian longitudinal study on aging
Source: Innov Aging. 2025 Sep 23;9(10):igaf101. doi: 10.1093/geroni/igaf101 (PMC12596471; doi:10.1093/geroni/igaf101)
Supplement: igaf101_Supplementary_Data [file igaf101_supplementary_data.zip]

Archive with 2 entries (2 files):
- innage suppl Burnes, Rotsaert, Lachs, & Pillemer.docx
- suppl.zip
